# Supplementary material for: Assessing Consumer Preferences for New Red-Pulp Kiwifruit: Application of a Choice Experiment between Different Countries
Source: Foods. 2023 Jul 27;12(15):2865. doi: 10.3390/foods12152865 (PMC10418330; doi:10.3390/foods12152865)
Supplement: Supplementary file 1 [file foods-12-02865-s001.zip]

Archive with 1 entries (1 files):
- foods-2530450-supplementary.pdf
